# Supplementary material for: Genetic polymorphism and evolutionary differentiation of Eastern Chinese Han: a comprehensive and comparative analysis on KIRs
Source: Sci Rep. 2017 Feb 16;7:42486. doi: 10.1038/srep42486 (PMC5311978; doi:10.1038/srep42486)
Supplement: Supplementary Dataset 1 [file srep42486-s2.xls]

## Sheet: Sheet1
Supplementary Table S1. DA and p values among Eastern Chinese Han and 61 selected populations
	EastAsia_Eastern_Han	SouthAfrica_Bantu_NE	SouthAfrica_Bantu_S	WestAfrica_Biaka_Pygmies	WestAfrica_Mandenka	WestAfrica_Mbuti_Pygmies	SouthAfrica_San	WestAfrica_Yoruba	WestAsia_Mozabite	WestAsia_Bedouin	WestAsia_Palestinian	WestAsia_Druze	EastEurope_Adygei	WestEurope_French	WestEurope_French_Basque	WestEurope_North_Italian	WestEurope_Orcadian	EastEurope_Russian	WestEurope_Sardinian	WestEurope_Tuscan	CentralAsia_Pathan	SouthAsia_Makrani	SouthAsia_Kalash	CentralAsia_Hazara	WestAsia_Balochi	SouthAsia_Barusho	CentralAsia_Brahui	SouthAsia_Sindhi	EastAsia_Uygur	EastAsia_Cambodian	EastAsia_Dai	EastAsia_Daur	CEPH_Han	EastAsia_Hezhen	EastAsia_Japanese	EastAsia_Lahu	EastAsia_Miao	EastAsia_Mongola	EastAsia_Naxi	EastAsia_Oroqen	EastAsia_She	EastAsia_Tu	EastAsia_Tujia	EastAsia_Xibo	WestEurope_Yakut	EastAsia_Yizu	Pacific_Papuan	Pacific_Melanesian	SouthAmerica_Karitiana
EastAsia_Eastern_Han	*	0.0101	0.0104	0.0317	0.0274	0.0537	0.1043	0.0045	0.0333	0.0215	0.0401	0.0128	0.0453	0.0175	0.0056	0.047	0.0366	0.0023	0.0555	0.0491	0.0492	0.0034	0.0329	0.0429	0.0248	0.0507	0.0155	0.0045	0.006	0.0172	0.0038	0.006	0.0029	0.0026	0.0031	0.0226	0.0079	0.0049	0.0019	0.0089	0.0121	0.007	0.005	0.0124	0.0029	0.0038	0.0851	0.1145	0.05
SouthAfrica_Bantu_NE	0.0262	*	0.0058	0.0436	0.017	0.0865	0.0831	0.0023	0.0118	0.0206	0.0422	0.013	0.0626	0.0236	0.0168	0.067	0.0306	0.0061	0.0459	0.0793	0.0622	0.0127	0.0369	0.0636	0.0377	0.053	0.0244	0.0163	0.023	0.0339	0.0123	0.0115	0.021	0.0171	0.0216	0.0044	0.037	0.0238	0.0076	0.0324	0.038	0.0044	0.016	0.03	0.0103	0.0135	0.1681	0.157	0.1035
SouthAfrica_Bantu_S	0.0272	0.0129	*	0.0334	0.0196	0.0699	0.0894	0.0038	0.0229	0.0187	0.0322	0.0139	0.056	0.0236	0.0164	0.0611	0.0378	0.0061	0.0534	0.0721	0.0545	0.0126	0.0239	0.0542	0.0364	0.0501	0.0183	0.0143	0.0198	0.0319	0.0134	0.0057	0.0195	0.0195	0.0187	0.0177	0.0323	0.0244	0.0064	0.0283	0.029	0.0048	0.0134	0.0253	0.0103	0.015	0.1515	0.1274	0.0964
WestAfrica_Biaka_Pygmies	0.0439	0.0417	0.0349	*	0.0126	0.008	0.0273	0.0316	0.0373	0.019	0.0259	0.0207	0.047	0.0215	0.0207	0.05	0.0353	0.0215	0.0295	0.0608	0.0399	0.0236	0.0172	0.0481	0.0344	0.0412	0.0223	0.0206	0.0194	0.0387	0.0227	0.0555	0.031	0.038	0.0493	0.0504	0.0486	0.0232	0.0426	0.0279	0.026	0.036	0.0529	0.0257	0.0217	0.0384	0.1241	0.1249	0.0806
WestAfrica_Mandenka	0.027	0.0315	0.0222	0.0138	*	0.0394	0.034	0.0138	0.0064	0.005	0.0085	0.0047	0.0262	0.0087	0.0095	0.0294	0.013	0.0135	0.0166	0.0384	0.0228	0.0145	0.0042	0.0269	0.0176	0.0208	0.0076	0.0126	0.014	0.0188	0.0109	0.0491	0.0168	0.0407	0.0502	0.0231	0.0401	0.0221	0.0386	0.0149	0.0137	0.0218	0.0545	0.0115	0.0185	0.0164	0.098	0.0798	0.0594
WestAfrica_Mbuti_Pygmies	0.076	0.0787	0.0621	0.0172	0.0419	*	0.021	0.0676	0.0796	0.0409	0.0471	0.0518	0.0412	0.037	0.0431	0.0463	0.0723	0.0513	0.0322	0.0647	0.0317	0.0527	0.0294	0.0369	0.0479	0.0312	0.0409	0.0475	0.0293	0.0383	0.0539	0.087	0.0557	0.0474	0.0593	0.0939	0.0456	0.0265	0.069	0.0248	0.0272	0.0742	0.0688	0.0371	0.0448	0.0797	0.1194	0.1259	0.0706
SouthAfrica_San	0.1493	0.1287	0.1123	0.0506	0.0646	0.0453	*	0.0767	0.0513	0.0328	0.0286	0.0444	0.0475	0.0436	0.0542	0.052	0.0472	0.0692	0.0325	0.0683	0.0355	0.0699	0.0289	0.0417	0.0498	0.0307	0.0402	0.0617	0.0626	0.0429	0.0665	0.1445	0.0833	0.1251	0.1476	0.0725	0.1225	0.0677	0.1278	0.0538	0.0562	0.0906	0.1558	0.0497	0.0744	0.0884	0.1229	0.1078	0.0783
WestAfrica_Yoruba	0.0116	0.0147	0.01	0.0289	0.0148	0.0594	0.1084	*	0.0167	0.0127	0.0306	0.0063	0.0453	0.0135	0.0081	0.0484	0.0246	0.0017	0.0396	0.0564	0.047	0.0052	0.0256	0.0462	0.0242	0.0419	0.0135	0.0071	0.0117	0.0231	0.006	0.01	0.0116	0.0089	0.0133	0.0088	0.0236	0.0138	0.0058	0.0201	0.0228	0.003	0.0123	0.0166	0.0039	0.0068	0.1269	0.123	0.0773
WestAsia_Mozabite	0.0395	0.0196	0.0179	0.0262	0.0101	0.0647	0.0735	0.0148	*	0.0132	0.0234	0.0087	0.0516	0.0198	0.016	0.0546	0.0202	0.0155	0.0326	0.0639	0.0509	0.0168	0.0225	0.0532	0.0301	0.0423	0.0172	0.0152	0.0202	0.0337	0.0134	0.0487	0.0276	0.0468	0.0582	0.0102	0.053	0.0274	0.0435	0.0319	0.0305	0.0193	0.0606	0.0232	0.0181	0.0194	0.1487	0.1161	0.0963
WestAsia_Bedouin	0.0246	0.0494	0.0342	0.0275	0.0068	0.0532	0.0798	0.0177	0.0215	*	0.0039	0.0038	0.0101	0.0019	0.0059	0.0108	0.0057	0.0089	0.0073	0.0152	0.0124	0.007	0.0042	0.012	0.004	0.0087	0.0017	0.0055	0.0073	0.0067	0.0115	0.0362	0.0109	0.0348	0.0406	0.0263	0.0271	0.0223	0.0302	0.0127	0.0065	0.014	0.0457	0.0053	0.0115	0.0111	0.0608	0.0478	0.0375
WestAsia_Palestinian	0.042	0.0708	0.0502	0.0334	0.0123	0.0572	0.0714	0.0329	0.0306	0.0034	*	0.0123	0.0093	0.008	0.017	0.0086	0.0137	0.0228	0.0063	0.0128	0.0106	0.0186	0.0027	0.0092	0.0044	0.0066	0.0036	0.0148	0.0167	0.01	0.0259	0.0611	0.0225	0.0566	0.0627	0.0517	0.0435	0.0373	0.0523	0.0228	0.0165	0.0286	0.0716	0.0109	0.026	0.0288	0.0528	0.0349	0.0451
WestAsia_Druze	0.0191	0.0376	0.0296	0.0279	0.0102	0.0577	0.0921	0.0115	0.0192	0.0064	0.0139	*	0.021	0.004	0.0017	0.0207	0.0052	0.0033	0.0144	0.0261	0.0228	0.0033	0.0094	0.0224	0.0074	0.019	0.0044	0.0023	0.0046	0.0128	0.0034	0.0255	0.007	0.0211	0.0291	0.0137	0.0212	0.0097	0.0201	0.0116	0.0078	0.0081	0.032	0.0051	0.0049	0.0046	0.0771	0.0755	0.0467
EastEurope_Adygei	0.0497	0.0901	0.0744	0.0414	0.0223	0.0586	0.0809	0.0548	0.0526	0.0134	0.0107	0.0277	*	0.0099	0.0182	0.0041	0.034	0.0317	0.0035	0.0044	0.0035	0.0254	0.0097	0.0029	0.0061	0.0041	0.0087	0.021	0.0162	0.0075	0.0266	0.0773	0.029	0.0596	0.0687	0.0651	0.0491	0.0337	0.0627	0.0189	0.0154	0.0511	0.0783	0.0076	0.0292	0.043	0.0305	0.0283	0.0284
WestEurope_French	0.0197	0.0463	0.038	0.0288	0.0082	0.058	0.093	0.0217	0.0258	0.0043	0.0111	0.0101	0.0103	*	0.0039	0.0113	0.0093	0.0073	0.0092	0.0107	0.0137	0.0055	0.0086	0.0142	0.0022	0.0111	0.0024	0.0038	0.0057	0.005	0.0088	0.0326	0.0091	0.0299	0.0355	0.0233	0.0232	0.0188	0.0259	0.0097	0.0065	0.0172	0.0397	0.005	0.0086	0.0115	0.0538	0.051	0.0277
WestEurope_French_Basque	0.0113	0.0389	0.0294	0.03	0.0118	0.0547	0.1011	0.0095	0.0256	0.0045	0.0139	0.0052	0.0237	0.0066	*	0.0184	0.0121	0.0028	0.0217	0.0232	0.0212	0.0018	0.0122	0.0183	0.0069	0.0199	0.0052	0.0021	0.0046	0.0049	0.0049	0.0165	0.0023	0.0119	0.0176	0.014	0.0101	0.0063	0.0106	0.0058	0.0062	0.0102	0.0196	0.0045	0.0023	0.0051	0.0622	0.0753	0.0319
WestEurope_North_Italian	0.0514	0.0994	0.0836	0.0489	0.0297	0.0662	0.0875	0.0563	0.0603	0.0138	0.0087	0.0279	0.0059	0.0172	0.0237	*	0.0335	0.0331	0.0023	0.0049	0.0031	0.0265	0.013	0.0037	0.006	0.005	0.0091	0.0211	0.0164	0.0069	0.0266	0.0804	0.0296	0.0599	0.0704	0.0677	0.0504	0.0319	0.0649	0.0169	0.0145	0.054	0.0799	0.006	0.0304	0.043	0.0186	0.0218	0.0251
WestEurope_Orcadian	0.0394	0.0494	0.0411	0.0349	0.0104	0.0772	0.0831	0.0244	0.0136	0.0093	0.0132	0.0126	0.0261	0.0112	0.0161	0.0319	*	0.0194	0.0175	0.0325	0.0363	0.0172	0.0162	0.0378	0.0137	0.0307	0.0095	0.0141	0.0153	0.0236	0.0156	0.0577	0.0245	0.0523	0.0627	0.025	0.0503	0.0292	0.0495	0.0241	0.0199	0.0286	0.0678	0.0116	0.0213	0.0203	0.0928	0.0761	0.0657
EastEurope_Russian	0.0115	0.0243	0.016	0.0259	0.0114	0.0539	0.1048	0.0055	0.0188	0.013	0.0263	0.0059	0.0384	0.0127	0.0064	0.0455	0.0194	*	0.033	0.0395	0.0331	0.0019	0.0175	0.0317	0.0149	0.0326	0.007	0.0019	0.0045	0.0153	0.0043	0.0088	0.0053	0.0064	0.0108	0.0108	0.0141	0.0081	0.0056	0.0113	0.0109	0.0026	0.0128	0.0068	0.0018	0.0033	0.0938	0.0993	0.0548
WestEurope_Sardinian	0.0507	0.0844	0.0733	0.0382	0.0224	0.0566	0.0655	0.0449	0.0439	0.011	0.0081	0.017	0.0118	0.017	0.0195	0.0064	0.0225	0.0346	*	0.0081	0.0026	0.0315	0.0067	0.0036	0.0063	0.0029	0.012	0.0271	0.0247	0.0073	0.0253	0.0843	0.0387	0.0717	0.0873	0.0397	0.0673	0.0307	0.0722	0.0166	0.0219	0.0467	0.0931	0.0114	0.0351	0.0396	0.0301	0.0442	0.0152
WestEurope_Tuscan	0.0543	0.1019	0.0903	0.0555	0.0328	0.081	0.1074	0.0689	0.0676	0.0232	0.0205	0.0386	0.0043	0.0153	0.0342	0.0102	0.0344	0.0506	0.0215	*	0.006	0.0294	0.0214	0.0053	0.0069	0.0101	0.0139	0.025	0.0228	0.0142	0.0339	0.0863	0.0297	0.0638	0.0692	0.0773	0.0477	0.0457	0.0681	0.0282	0.0207	0.0621	0.0814	0.014	0.037	0.045	0.0273	0.0253	0.0396
CentralAsia_Pathan	0.0569	0.1009	0.0803	0.0443	0.0301	0.0543	0.0737	0.0553	0.0589	0.0147	0.0092	0.0246	0.0099	0.0214	0.025	0.0041	0.0346	0.042	0.0039	0.0197	*	0.0288	0.0068	0.0031	0.01	0.0023	0.0119	0.0233	0.0154	0.0094	0.0293	0.0784	0.0344	0.0612	0.0726	0.0669	0.0525	0.0296	0.0656	0.0168	0.0155	0.0505	0.0816	0.0088	0.03	0.0475	0.0258	0.0263	0.0234
SouthAsia_Makrani	0.0077	0.0325	0.0221	0.0329	0.012	0.0629	0.113	0.0072	0.0231	0.0061	0.0165	0.0062	0.0287	0.0075	0.0017	0.0298	0.0168	0.0052	0.0273	0.0376	0.0321	*	0.0148	0.0251	0.0093	0.0279	0.0032	0.0022	0.004	0.008	0.0055	0.0097	0.0016	0.0109	0.0118	0.0146	0.0072	0.0119	0.0064	0.0098	0.0081	0.007	0.0151	0.0025	0.0024	0.0029	0.0747	0.0748	0.0437
SouthAsia_Kalash	0.0338	0.0583	0.0423	0.0241	0.009	0.0445	0.0695	0.0291	0.0289	0.0051	0.0047	0.0103	0.0107	0.0091	0.0133	0.0115	0.0189	0.0193	0.0087	0.0198	0.0087	0.015	*	0.0089	0.0078	0.0058	0.0024	0.0102	0.0107	0.0067	0.0199	0.0529	0.0173	0.0459	0.0524	0.0483	0.0356	0.0279	0.0439	0.0151	0.0104	0.025	0.0606	0.0063	0.0203	0.026	0.0636	0.0469	0.0404
CentralAsia_Hazara	0.0518	0.0918	0.0713	0.04	0.0223	0.0506	0.0736	0.052	0.0521	0.0125	0.0093	0.0261	0.0021	0.0131	0.0216	0.0075	0.0271	0.036	0.011	0.0113	0.0083	0.0281	0.0107	*	0.0075	0.0022	0.0083	0.0203	0.0141	0.0071	0.0254	0.0754	0.0261	0.0538	0.0635	0.0684	0.0447	0.0267	0.0601	0.0138	0.0113	0.0513	0.0735	0.0053	0.0281	0.044	0.0334	0.0336	0.0216
WestAsia_Balochi	0.0253	0.063	0.0578	0.0461	0.02	0.0795	0.1117	0.0342	0.0412	0.009	0.0113	0.0168	0.0135	0.0084	0.0135	0.0092	0.0218	0.0285	0.0145	0.0134	0.0175	0.014	0.0112	0.0189	*	0.0069	0.0032	0.0075	0.0091	0.0051	0.0127	0.046	0.0121	0.0383	0.0447	0.0367	0.0302	0.0249	0.0361	0.0138	0.0079	0.0281	0.0501	0.0061	0.0149	0.0155	0.0406	0.0318	0.0306
SouthAsia_Barusho	0.0587	0.094	0.073	0.0442	0.025	0.0554	0.0664	0.0521	0.0502	0.0134	0.0089	0.0212	0.0101	0.0197	0.0247	0.0093	0.0288	0.0367	0.0045	0.0219	0.003	0.0316	0.0074	0.0074	0.021	*	0.0091	0.0237	0.021	0.007	0.0267	0.0812	0.0329	0.0671	0.0788	0.0571	0.0586	0.0346	0.0681	0.0194	0.0186	0.0481	0.0873	0.01	0.0324	0.0422	0.0386	0.0307	0.0281
CentralAsia_Brahui	0.0232	0.0529	0.0362	0.0324	0.0107	0.0566	0.0908	0.02	0.0279	0.0024	0.0059	0.0046	0.0148	0.0062	0.0055	0.015	0.0146	0.011	0.0113	0.024	0.0128	0.0065	0.0037	0.0136	0.0099	0.0106	*	0.0025	0.0063	0.0046	0.0111	0.0292	0.0059	0.0275	0.0306	0.0302	0.0186	0.0213	0.0228	0.0128	0.0064	0.0139	0.036	0.0062	0.0084	0.0105	0.0556	0.0432	0.0347
SouthAsia_Sindhi	0.0145	0.0379	0.0249	0.0296	0.011	0.0568	0.1039	0.012	0.0237	0.0077	0.0169	0.0044	0.0253	0.0074	0.0044	0.0317	0.0153	0.0024	0.0251	0.0355	0.0293	0.0039	0.0124	0.0232	0.0199	0.025	0.0049	*	0.0048	0.0084	0.0055	0.0128	0.0026	0.011	0.0139	0.0182	0.0091	0.0106	0.0083	0.0091	0.0055	0.0077	0.017	0.0034	0.0019	0.0045	0.0685	0.0713	0.0397
EastAsia_Uygur	0.0088	0.0452	0.0435	0.0354	0.0211	0.0629	0.1207	0.0211	0.0409	0.0127	0.0216	0.0139	0.0241	0.0101	0.0075	0.021	0.0303	0.0171	0.024	0.0275	0.0267	0.0075	0.0162	0.0274	0.0076	0.0324	0.0122	0.0137	*	0.006	0.0056	0.017	0.0053	0.011	0.0162	0.0225	0.0098	0.0075	0.0106	0.006	0.006	0.0145	0.0178	0.0065	0.0029	0.0117	0.0437	0.071	0.0191
EastAsia_Cambodian	0.026	0.0565	0.0476	0.0383	0.0163	0.0585	0.0957	0.0283	0.0359	0.0096	0.0158	0.0091	0.0133	0.0072	0.0096	0.0195	0.0209	0.0134	0.0138	0.0223	0.0171	0.0131	0.0095	0.0123	0.0153	0.012	0.0054	0.0069	0.0156	*	0.0054	0.0398	0.0083	0.0258	0.0348	0.033	0.0237	0.0082	0.0297	0.0054	0.003	0.0292	0.0387	0.0067	0.0091	0.0195	0.0493	0.0574	0.0214
EastAsia_Dai	0.0046	0.0296	0.0352	0.0403	0.0218	0.0746	0.1308	0.0123	0.0323	0.0167	0.0297	0.0127	0.0394	0.0151	0.0076	0.0357	0.0289	0.0137	0.033	0.0441	0.0419	0.0067	0.0248	0.0421	0.0138	0.0448	0.017	0.0146	0.0042	0.0204	*	0.0114	0.0039	0.0085	0.0136	0.0077	0.0072	0.0066	0.0073	0.0088	0.0107	0.0078	0.0157	0.0054	0.0042	0.0048	0.0742	0.0949	0.0406
EastAsia_Daur	0.0191	0.0238	0.026	0.0713	0.0588	0.1118	0.1954	0.0253	0.0545	0.0656	0.0913	0.0514	0.1091	0.0593	0.0452	0.1178	0.0724	0.0299	0.1113	0.1175	0.1208	0.0346	0.0798	0.1101	0.0769	0.1191	0.0642	0.0411	0.0471	0.0698	0.0352	*	0.0157	0.0092	0.0106	0.0375	0.0284	0.0181	0.0021	0.0295	0.0303	0.0049	0.0025	0.03	0.0077	0.0085	0.1482	0.1721	0.0969
CEPH_Han	0.0047	0.0368	0.0325	0.0447	0.0199	0.0782	0.1384	0.0162	0.0363	0.014	0.025	0.0139	0.0309	0.0109	0.0077	0.0319	0.028	0.0127	0.0353	0.0335	0.0392	0.0044	0.0205	0.0336	0.0111	0.0403	0.0125	0.0101	0.0049	0.0162	0.0046	0.035	*	0.0093	0.009	0.0232	0.0037	0.012	0.0082	0.0113	0.0077	0.0145	0.012	0.005	0.0013	0.0075	0.0668	0.0711	0.0414
EastAsia_Hezhen	0.0098	0.0422	0.0495	0.0591	0.0511	0.0845	0.1777	0.0293	0.0678	0.05	0.072	0.0393	0.0709	0.0393	0.0274	0.0777	0.0658	0.0246	0.0758	0.0761	0.083	0.0265	0.0606	0.0711	0.0521	0.0854	0.0471	0.0295	0.0242	0.0411	0.0197	0.0234	0.0215	*	0.0032	0.0338	0.0067	0.008	0.0035	0.0133	0.0119	0.014	0.0031	0.0194	0.0067	0.0088	0.0744	0.1424	0.0459
EastAsia_Japanese	0.0073	0.0507	0.0474	0.0721	0.0561	0.1017	0.1959	0.0289	0.0741	0.0474	0.0669	0.0396	0.075	0.0425	0.027	0.0729	0.0696	0.0285	0.0767	0.0781	0.0792	0.0222	0.0586	0.0759	0.0453	0.0851	0.0429	0.0312	0.021	0.0471	0.018	0.0206	0.0159	0.0095	*	0.0444	0.0041	0.0127	0.0046	0.0207	0.0168	0.0137	0.0019	0.0276	0.0106	0.0092	0.0773	0.1398	0.0573
EastAsia_Lahu	0.0347	0.0124	0.0395	0.0461	0.0356	0.0881	0.1214	0.0235	0.0225	0.0504	0.0705	0.037	0.0845	0.0453	0.0394	0.0921	0.042	0.0309	0.0716	0.0956	0.0955	0.039	0.0618	0.087	0.0601	0.0888	0.0562	0.0429	0.0463	0.0527	0.0284	0.045	0.0439	0.0439	0.0642	*	0.0465	0.0234	0.0312	0.0312	0.0403	0.0153	0.0457	0.0303	0.0131	0.0113	0.1615	0.163	0.0976
EastAsia_Miao	0.0102	0.0574	0.0474	0.0589	0.0385	0.0832	0.1663	0.0333	0.065	0.0306	0.0438	0.0309	0.0386	0.0217	0.019	0.0456	0.0514	0.0224	0.0548	0.0402	0.0527	0.0159	0.0361	0.0401	0.0279	0.055	0.026	0.018	0.0138	0.0242	0.0189	0.0367	0.0082	0.0148	0.0117	0.0695	*	0.0084	0.0181	0.0123	0.009	0.028	0.0121	0.0181	0.0075	0.0187	0.0518	0.0976	0.0378
EastAsia_Mongola	0.0129	0.0469	0.0577	0.0443	0.0388	0.0641	0.1367	0.0281	0.0575	0.0324	0.0468	0.0267	0.0463	0.0276	0.0174	0.0432	0.0525	0.0258	0.0409	0.0528	0.0477	0.0211	0.0378	0.0472	0.0284	0.054	0.0315	0.027	0.0097	0.0273	0.0092	0.0483	0.0176	0.0127	0.0213	0.0385	0.0223	*	0.0106	0.0059	0.0066	0.0213	0.0141	0.0071	0.0046	0.0164	0.0559	0.1129	0.0204
EastAsia_Naxi	0.0056	0.0189	0.0216	0.0504	0.0369	0.087	0.167	0.014	0.0418	0.0421	0.0643	0.0314	0.0753	0.0348	0.0246	0.0834	0.0509	0.015	0.0789	0.0816	0.0879	0.018	0.0537	0.0767	0.0494	0.0866	0.0408	0.0229	0.0258	0.0432	0.017	0.006	0.0164	0.01	0.0112	0.0327	0.0189	0.0268	*	0.0187	0.0191	0.0052	0.0036	0.0207	0.0054	0.0042	0.1164	0.1473	0.0741
EastAsia_Oroqen	0.0142	0.0477	0.0503	0.0326	0.0213	0.0536	0.1126	0.0286	0.0451	0.0183	0.0292	0.0196	0.0194	0.009	0.0117	0.0261	0.0334	0.0184	0.0276	0.0232	0.0317	0.0147	0.0207	0.0222	0.0159	0.0335	0.018	0.015	0.0067	0.0114	0.012	0.0548	0.0112	0.0199	0.0301	0.0431	0.0134	0.0097	0.0288	*	0.0058	0.026	0.0232	0.0066	0.0047	0.0222	0.0462	0.084	0.0119
EastAsia_She	0.0186	0.0562	0.0439	0.028	0.0164	0.0445	0.0995	0.0248	0.0414	0.0101	0.0169	0.0136	0.014	0.0072	0.0063	0.0198	0.0252	0.0131	0.0209	0.0225	0.0216	0.0098	0.0136	0.012	0.0172	0.0225	0.0096	0.0075	0.0099	0.008	0.0174	0.0584	0.0126	0.0268	0.0327	0.0561	0.0135	0.0185	0.033	0.0059	*	0.0244	0.0222	0.0063	0.0081	0.0216	0.0389	0.0706	0.0124
EastAsia_Tu	0.0127	0.0103	0.0099	0.0366	0.0198	0.0795	0.1329	0.0097	0.0173	0.0285	0.045	0.0225	0.0614	0.025	0.0223	0.0701	0.0303	0.0121	0.0642	0.0684	0.0737	0.0139	0.0368	0.0645	0.0378	0.0699	0.03	0.0182	0.0253	0.0377	0.0177	0.0155	0.0161	0.0323	0.0312	0.0262	0.0304	0.0392	0.0095	0.0323	0.0344	*	0.0122	0.0189	0.0067	0.0073	0.1361	0.1197	0.0867
EastAsia_Tujia	0.0234	0.0523	0.0571	0.0915	0.0826	0.1215	0.2271	0.0443	0.0934	0.0841	0.1122	0.068	0.1188	0.0734	0.0546	0.1264	0.1001	0.0442	0.1233	0.1249	0.1312	0.0486	0.0989	0.1183	0.0902	0.1328	0.0797	0.0542	0.0532	0.0776	0.0433	0.0148	0.0433	0.0101	0.0124	0.0655	0.0317	0.04	0.013	0.0534	0.0593	0.0432	*	0.0306	0.0125	0.0101	0.1056	0.1709	0.0709
EastAsia_Xibo	0.0155	0.0525	0.0511	0.0377	0.0195	0.0662	0.1126	0.0263	0.0406	0.0104	0.0157	0.0137	0.0178	0.0093	0.0088	0.0135	0.0264	0.0215	0.0168	0.0203	0.0203	0.0101	0.0125	0.0211	0.0032	0.0251	0.0104	0.0157	0.0019	0.0134	0.0066	0.062	0.0067	0.0343	0.0313	0.0496	0.0192	0.014	0.0363	0.0082	0.0107	0.032	0.069	*	0.0051	0.0118	0.0389	0.0563	0.0188
WestEurope_Yakut	0.0057	0.0299	0.0255	0.0326	0.0172	0.0601	0.118	0.0085	0.0285	0.0125	0.0257	0.0059	0.0352	0.0118	0.0043	0.0361	0.0255	0.0039	0.0292	0.0444	0.0347	0.0035	0.0177	0.035	0.0189	0.034	0.0093	0.0046	0.007	0.0116	0.0055	0.031	0.0066	0.0193	0.0185	0.0343	0.016	0.0141	0.015	0.0123	0.0115	0.0156	0.0405	0.0115	*	0.0045	0.0754	0.0951	0.0407
EastAsia_Yizu	0.0073	0.0203	0.0247	0.0441	0.0213	0.0897	0.145	0.0113	0.024	0.0236	0.0397	0.0168	0.0503	0.0175	0.0142	0.0573	0.023	0.01	0.0526	0.0539	0.0645	0.0091	0.0353	0.0536	0.0272	0.0616	0.0243	0.0127	0.017	0.0268	0.0091	0.0208	0.0084	0.0205	0.0227	0.0236	0.0203	0.0262	0.0085	0.0206	0.0237	0.0064	0.0365	0.0212	0.0105	*	0.1043	0.1056	0.0677
Pacific_Papuan	0.1421	0.2316	0.1962	0.1383	0.1254	0.1321	0.1693	0.1562	0.1782	0.0879	0.0714	0.1102	0.0625	0.0981	0.099	0.0425	0.1217	0.1388	0.0623	0.0639	0.0458	0.1117	0.0828	0.0593	0.077	0.0627	0.0851	0.1134	0.0928	0.0933	0.1222	0.2341	0.114	0.165	0.149	0.2237	0.1158	0.1179	0.1902	0.1035	0.0836	0.1863	0.2239	0.082	0.1204	0.1615	*	0.0281	0.0346
Pacific_Melanesian	0.1567	0.2246	0.1854	0.1459	0.1111	0.1554	0.1456	0.1561	0.152	0.0799	0.0558	0.1037	0.0598	0.0973	0.1057	0.042	0.1044	0.1394	0.0556	0.0635	0.0423	0.1134	0.0684	0.0578	0.0713	0.0474	0.0761	0.1126	0.1063	0.0893	0.1301	0.2472	0.117	0.1995	0.1783	0.2176	0.1365	0.1462	0.2051	0.1224	0.1006	0.1785	0.2599	0.0879	0.127	0.1629	0.0345	*	0.0992
SouthAmerica_Karitiana	0.072	0.1308	0.1283	0.0749	0.0725	0.0732	0.124	0.0842	0.1087	0.0534	0.0548	0.0502	0.0424	0.0535	0.0471	0.0352	0.078	0.0649	0.0295	0.0518	0.0298	0.0619	0.0482	0.0382	0.051	0.0352	0.0461	0.0546	0.0451	0.0342	0.0574	0.1417	0.064	0.0702	0.0835	0.1064	0.065	0.0373	0.1032	0.038	0.0357	0.1145	0.1207	0.041	0.0516	0.0884	0.0586	0.0915	*
SouthAmerica_Maya	0.02	0.0664	0.0608	0.0407	0.0283	0.0564	0.1161	0.0331	0.0562	0.0167	0.0243	0.0158	0.0187	0.0132	0.0104	0.0183	0.0367	0.0201	0.018	0.0245	0.0189	0.0155	0.0173	0.0185	0.0154	0.0219	0.0122	0.0138	0.0079	0.0078	0.0154	0.0681	0.0147	0.0274	0.0313	0.0609	0.0167	0.0121	0.0402	0.0061	0.0056	0.046	0.0625	0.0083	0.0113	0.0308	0.0743	0.0952	0.0194
NorthAmerica_Pima	0.0893	0.1426	0.1401	0.08	0.0791	0.0746	0.109	0.0943	0.113	0.0601	0.0585	0.0569	0.0505	0.0652	0.0576	0.0391	0.0858	0.0769	0.0285	0.0635	0.0297	0.0744	0.0518	0.045	0.0596	0.0344	0.0531	0.0669	0.0573	0.0426	0.0693	0.1643	0.0796	0.0929	0.1053	0.1151	0.0876	0.05	0.1243	0.0526	0.0496	0.1302	0.1475	0.0509	0.0631	0.1065	0.0631	0.0856	0.0038
SouthAmerica_Surui	0.0148	0.0416	0.0542	0.0423	0.0372	0.062	0.1287	0.0253	0.053	0.0328	0.0469	0.0267	0.0518	0.0313	0.019	0.0451	0.0541	0.0277	0.0405	0.0598	0.0489	0.0227	0.0374	0.0526	0.0291	0.055	0.0329	0.031	0.0116	0.0315	0.0086	0.0515	0.02	0.0194	0.0259	0.0342	0.0309	0.0021	0.0298	0.0149	0.0247	0.0391	0.0469	0.0151	0.0156	0.0292	0.1244	0.1462	0.0429
NorthAmerica_Colombian	0.0454	0.0972	0.1065	0.0592	0.0561	0.0676	0.1275	0.067	0.0902	0.044	0.0494	0.0464	0.0329	0.0372	0.0359	0.0291	0.0678	0.0555	0.0328	0.0361	0.0354	0.0462	0.0425	0.0344	0.0323	0.0443	0.043	0.048	0.0237	0.0321	0.0336	0.1081	0.0399	0.0435	0.0577	0.0763	0.0412	0.0152	0.0725	0.016	0.0244	0.0834	0.09	0.0212	0.0401	0.0609	0.0749	0.1098	0.0148
EastAsia_Shanghai_Han	0.0036	0.0277	0.0242	0.0429	0.0248	0.0739	0.1446	0.0113	0.036	0.0236	0.0408	0.0151	0.0476	0.0181	0.0106	0.0548	0.0339	0.0053	0.0499	0.0548	0.0562	0.0074	0.0321	0.0474	0.031	0.0535	0.0199	0.0076	0.0145	0.0194	0.0104	0.0186	0.0076	0.0102	0.0119	0.0358	0.0099	0.019	0.0057	0.0154	0.0153	0.0127	0.0235	0.0212	0.0045	0.0064	0.1464	0.1576	0.0692
EastAsia_Jilin_Han	0.0006	0.0265	0.0265	0.0454	0.0288	0.0771	0.1509	0.01	0.0397	0.0254	0.043	0.0174	0.0538	0.0224	0.0111	0.054	0.0401	0.0101	0.0509	0.06	0.0574	0.0077	0.0347	0.0547	0.0281	0.0588	0.0229	0.0137	0.0104	0.0264	0.0052	0.0179	0.0062	0.01	0.0066	0.035	0.0123	0.0135	0.0055	0.0173	0.02	0.0136	0.022	0.0176	0.0045	0.0081	0.1431	0.1574	0.0704
EastAsia_Xinjiang_Han	0.0034	0.0416	0.0346	0.0452	0.0254	0.0741	0.1429	0.0155	0.0436	0.0162	0.0286	0.0137	0.0358	0.0145	0.0067	0.034	0.0342	0.0117	0.0358	0.0402	0.0381	0.0046	0.0231	0.0369	0.0155	0.0412	0.0131	0.0099	0.0044	0.0175	0.005	0.0324	0.0023	0.0167	0.0095	0.0493	0.0074	0.0137	0.0152	0.0123	0.0118	0.0204	0.0357	0.0086	0.004	0.0121	0.1073	0.1203	0.0554
EastAsia_Yunnan_Han	0.0011	0.0318	0.0287	0.0443	0.0269	0.0759	0.1482	0.0112	0.0402	0.0215	0.0378	0.0153	0.0465	0.018	0.0086	0.0474	0.0356	0.0089	0.0456	0.052	0.051	0.0057	0.0309	0.0475	0.0242	0.0526	0.0189	0.0106	0.0085	0.0223	0.0055	0.0212	0.0048	0.0107	0.007	0.0394	0.0094	0.0139	0.0074	0.0147	0.0156	0.0151	0.0247	0.0151	0.0036	0.0079	0.1311	0.1469	0.065
EastAsia_Sichuan_Han	0.0076	0.044	0.0378	0.0549	0.0293	0.0769	0.1449	0.0199	0.0474	0.0197	0.0333	0.0172	0.0358	0.0168	0.0093	0.0374	0.0401	0.0139	0.0382	0.0432	0.0401	0.0083	0.0262	0.0349	0.0204	0.0391	0.0151	0.0117	0.0101	0.0131	0.0096	0.0388	0.0054	0.0189	0.0157	0.0507	0.0082	0.016	0.0202	0.0124	0.0133	0.0268	0.0399	0.0133	0.0067	0.0174	0.1142	0.1217	0.0524
EastAsia_Shenzhen_Han	0.0014	0.0265	0.0231	0.0415	0.0228	0.0746	0.1418	0.008	0.0331	0.0193	0.035	0.0125	0.0464	0.017	0.0077	0.0479	0.0314	0.0064	0.0444	0.053	0.0507	0.0042	0.0283	0.047	0.0238	0.0507	0.0169	0.0086	0.0094	0.021	0.0051	0.0197	0.0043	0.0134	0.0098	0.0349	0.0116	0.0163	0.0067	0.0162	0.0163	0.0111	0.0274	0.0154	0.0028	0.0057	0.1365	0.1458	0.0689
EastAsia_Shaanxi_Han	0.004	0.0368	0.0331	0.0424	0.0279	0.0697	0.1425	0.0145	0.0439	0.022	0.0376	0.0132	0.0438	0.0183	0.0093	0.0449	0.0381	0.0081	0.0405	0.0501	0.0446	0.0079	0.0275	0.0441	0.0253	0.0455	0.0166	0.0091	0.009	0.0173	0.0079	0.0273	0.0076	0.0118	0.0102	0.043	0.0107	0.0129	0.0118	0.0134	0.014	0.0203	0.0285	0.0155	0.0023	0.0127	0.1246	0.1409	0.0527
EastAsia_HongKong_Han	0.0035	0.0335	0.0276	0.0388	0.0184	0.0698	0.1302	0.0103	0.0322	0.0119	0.024	0.0085	0.0335	0.0109	0.0042	0.0332	0.0256	0.0069	0.0316	0.0394	0.0361	0.002	0.0187	0.0343	0.0142	0.0368	0.0095	0.006	0.0049	0.0139	0.0037	0.0308	0.0019	0.019	0.0141	0.04	0.0107	0.0152	0.014	0.0121	0.0111	0.0149	0.0393	0.0083	0.0018	0.0082	0.1139	0.12	0.0573
EastAsia_Singapore_Han	0.0017	0.0203	0.0226	0.0357	0.0186	0.072	0.134	0.0083	0.0272	0.019	0.0343	0.0137	0.0436	0.0147	0.0091	0.047	0.0281	0.008	0.0442	0.0486	0.0525	0.0054	0.0274	0.0461	0.0211	0.0526	0.019	0.0107	0.0082	0.0222	0.0035	0.0207	0.0039	0.0144	0.0144	0.0263	0.0138	0.015	0.0067	0.0131	0.0168	0.0075	0.0316	0.0131	0.0048	0.003	0.1434	0.1504	0.0733
Statistically no significant differences(p≥0.05) are indicated in underlined format and according DA distances are indicated in bold.
[truncated: 13 more columns]
